# Supplementary material for: Manzamine-A Alters In Vitro Calvarial Osteoblast Function
Source: Mar Drugs. 2022 Oct 19;20(10):647. doi: 10.3390/md20100647 (PMC9604769; doi:10.3390/md20100647)
Supplement: Supplementary file 1 [file marinedrugs-20-00647-s001.zip]

Archive with 1 entries (1 files):
- marinedrugs-1941321-supplementary.pdf
